# Supplementary material for: In Vitro Activity of Zoliflodacin Against Neisseria gonorrhoeae Isolates from Shanghai, China (2020–2023)
Source: Antibiotics (Basel). 2026 Jan 5;15(1):61. doi: 10.3390/antibiotics15010061 (PMC12837930; doi:10.3390/antibiotics15010061)
Supplement: Supplementary file 1 [file antibiotics-15-00061-s001.zip]

Archive with 1 entries (1 files):
- antibiotics-4024341-supplementary.pdf
